# Supplementary material for: Kinetics and Mechanism of Cyanobacteria Cell Removal Using Biowaste-Derived Activated Carbons with Assessment of Potential Human Health Impacts
Source: Toxins (Basel). 2024 Jul 9;16(7):310. doi: 10.3390/toxins16070310 (PMC11281101; doi:10.3390/toxins16070310)
Supplement: Supplementary file 1 [file toxins-16-00310-s001.zip]

Archive with 1 entries (1 files):
- toxins-3039744-supplementary.pdf
